# Supplementary material for: WebGIVI: a web-based gene enrichment analysis and visualization tool
Source: BMC Bioinformatics. 2017 May 4;18:237. doi: 10.1186/s12859-017-1664-2 (PMC5418709; doi:10.1186/s12859-017-1664-2)
Supplement: Supplementary file 1 — NCBI Gene Entrez ID List for the Case Scenario. This file contains NCBI gene Entrez ID list. The first column is Entrez ID, and the second column is the gene symbol. (XLSX 9 kb) [file 12859_2017_1664_MOESM1_ESM.xlsx]

## Sheet: Sheet1
Entrez Gene ID	Symbol	UP-Down	log2(Heat_stress/Control)	Mean_heatstress	Mean_Control	ratio HS/C
428863	C1QTNF4	Down	-5.087	0.00666667	0.226667	0.0294118
418470	SAMSN1	Down	-4.503	0.005	0.113333	0.0441176
416546	NOXO1	Down	-3.502	7.14333	80.9317	0.0882638
421018	NETO1	Down	-3.429	0.0433333	0.466667	0.0928571
428105	KCNE3	Down	-2.966	0.045	0.351667	0.127962
769533	ERC2	Down	-2.926	0.0166667	0.126667	0.131579
429155	PEX5L	Down	-2.701	0.198333	1.29	0.153747
396187	MYO1F	Down	-2.562	0.0533333	0.315	0.169312
417849	BEST3	Down	-2.536	0.0416667	0.241667	0.172414
395986	RAPSN	Down	-2.298	0.0816667	0.401667	0.20332
429092	PIF1	Down	-2.25	0.478333	2.275	0.210256
430669	EFHD2	Down	-2.23	0.113333	0.531667	0.213166
396000	COL6A1	Down	-2.228	0.0316667	0.148333	0.213483
427639	ARSI	Down	-2.114	0.111667	0.483333	0.231034
415876	DHODH	Down	-0.898	39.775	74.14	0.536485
426429	OGDH	Down	-0.842	21.875	39.2067	0.557941
418545	CBS	Up	0.9655	21.525	11.0233	1.95268
396287	HMOX1	Up	1.2553	211.512	88.6033	2.38718
415884	TAT	Up	1.3718	6.74167	2.605	2.58797
423463	HSP90AA1	Up	2.7374	1368.9	205.268	6.66883
418917	HSPH1	Up	2.9584	372.617	47.94	7.77256
378784	NPFFR1	Up	2.9875	0.383333	0.0483333	7.93103
396228	SERPINH1	Up	3.0394	2.41167	0.293333	8.22159
427828	RTN4RL1	Up	3.1553	0.49	0.055	8.90909
417859	CAPS2	Up	3.9416	11.9083	0.775	15.3656
373910	NHLH1	Up	4.407	0.495	0.0233333	21.2143
423931	BAG3	Up	4.5754	806.06	33.81	23.8409
416988	HSPB8	Up	5.1715	1483.76	41.17	36.0398
423504	HSPA2	Up	5.9902	10237.1	161.047	63.5657
428310	HSP25	Up	7.2916	8083.49	51.5967	156.667
