# Supplementary material for: WebGIVI: a web-based gene enrichment analysis and visualization tool
Source: BMC Bioinformatics. 2017 May 4;18:237. doi: 10.1186/s12859-017-1664-2 (PMC5418709; doi:10.1186/s12859-017-1664-2)
Supplement: Supplementary file 2 — NCBI Entrez IDs for Comparison of WebGIVI, DAVID and AmiGO2. This file contains NCBI gene Entrez ID list which is identifed by WebGIVI, DAVID and AmiGO2 to be associated with the concept of cell cycle regulation. (TXT 1 kb) [file 12859_2017_1664_MOESM2_ESM.txt]

422043
421373
426254
373983
418058
423007
396072
416027
429525
424507
423688
426764
420798
422902
421936
693254
424295
424010
427162
421043
422978
374260
421607
424611
415824
423939
100315903
422897
415684
417408
422004
428223
378893
419737
420154
424316
417982
421060
771417
422822
423045
426385
396156
422003
693246
419081
422675
424983
419891
395135
423963
395823
418144
415577
418514
416163
418907
415491
421849
421149
378896
396142
421202
374078
768830
424919
395376
427238
770517
424600
431608
395134
395100
423213
423403
416380
424777
100125976
415567
100529062
421878
378922
415589
416749
100134845
416158
425304
421004
422556
396011
771445
423437
431620
424594
100858476
396270
424689
373984
423443
424172
420708
422048
421291
423902
416383
416220
422104
415400
396542
420828
404538
396285
100859719
418593
415979
421316
420729
423878
770217
424307
418739
421951
422553
396172
416420
419262
374047
100857738
373953
423980
420784
423493
417685
422648
428364
386575
431669
418703
422917
426885
428471
768913
423328
424039
421314
374037
417714
424685
416531
424342
374134
100857997
428158
420346
417530
396193
396199
419928
419566
396237
427153
428412
417923
420571
427182
420441
421950
426167
395555
418702
415548
395102
417563
396509
422684
373929
423565
427437
423500
418549
100859114
416872
415307
420286
420973
419069
416798
427424
417463
396442
428080
419980
424571
420375
416955
427156
396245
424518
415620
428020
416487
416787
417913
395598
395658
374074
422634
421853
419571
425279
373961
428348
374018
395275
